# Supplementary material for: Aberrant Expression of JAM2 Inhibits Invasion and Migration in Lung Adenocarcinoma
Source: Cancer Rep (Hoboken). 2025 Jan 21;8(1):e70038. doi: 10.1002/cnr2.70038 (PMC11751475; doi:10.1002/cnr2.70038)
Supplement: Supplementary file 3 — Table S1. [file CNR2-8-e70038-s003.xlsx]

## Sheet: Top 20
Top 20 up	Top 20 Down
SPP1	AGER
COL11A1	SFTPC
SPINK1	FABP4
COL10A1	CYP4B1
TOP2A	WIF1
MMP12	ADH1B
SULF1	TMEM100
COL1A1	FCN3
CEACAM5	CLDN18
HMGB3	FAM107A
S100P	EDNRB
CD24	CLIC5
THBS2	HBB
COL3A1	ABCA8
CRABP2	TNNC1
PLPP2	SCGB1A1
CDH3	SFTPD
GOLM1	ADIRF
IGF2BP3	FHL1
KIAA0101	CAV1
