# Supplementary material for: Aberrant Expression of JAM2 Inhibits Invasion and Migration in Lung Adenocarcinoma
Source: Cancer Rep (Hoboken). 2025 Jan 21;8(1):e70038. doi: 10.1002/cnr2.70038 (PMC11751475; doi:10.1002/cnr2.70038)
Supplement: Supplementary file 4 — Table S2. [file CNR2-8-e70038-s001.xlsx]

## Sheet: Sheet1
ID	log2FC		ID	log2FC
JAM2	5.47855		MSTRG.10284	-10.9646
MUC5B	5.37385		FPR2	-4.08131
SLPI	5.33132		CSMD3	-3.7584
CP	4.5628		BEST1	-3.61969
MUC5AC	4.42143		PLAC8	-3.36048
INHBB	4.17313		SLFN12	-3.26079
APOH	3.65971		HLA-DRA	-2.87562
MSTRG.6860	3.41179		FPR1	-2.84044
AQP3	3.37458		MSTRG.19594	-2.77758
MSTRG.21574	3.20299		ICAM1	-2.65569
